# Supplementary material for: Specifying behavioural and strategy components of de-implementation efforts targeting low-value prescribing practices in secondary health care
Source: Implement Sci Commun. 2024 Aug 7;5:88. doi: 10.1186/s43058-024-00624-6 (PMC11304722; doi:10.1186/s43058-024-00624-6)
Supplement: Supplementary file 1 — Additional file 1. Identification of the behavioural elements as coded to the AACTT framework domians for control groups. [file 43058_2024_624_MOESM1_ESM.xlsx]

## Sheet: Sheet1
Identification of the behavioural elements as coded to the AACTT framework domians for control groups
Study ID	Citation	Actor	Action	Context	Target	Time
2	Franchi et al., 2016	"clinicians of the control arm" (Pg. 55, Intervention)	"drug prescription in older patients hospitalized in internal medicine and geriatric wards" (Pg. 54, Introduction)	"Ten internal medicine and ten geriatric wards of Italian hospitals were selected. Among these, ten were academic and ten were not academic wards" (Pg. 54, ward selection) [Not at point of care]	"All patients aged 75 years or over consecutively admitted to the participating wards" (pg. 54, Study population)	Unclear
6	Opondo et al., 2011	[1]: "hospital staff at each intervention site (in total 90 nurses, 11 medical officers and 29 clinical officers providing paediatric care referred to here as ‘clinicians’ were trained across the four hospitals)" (Pg. 3, The intervention) [2]: “for all health workers” (pg. 3, The intervention) [3]: “for all health workers” (pg. 3, The intervention) [4]: Unclear	"inappropriate antibiotic use in the children admitted with non-bloody diarrhoea" (Pg. 2, Background) and "managing non-bloody diarrhoea alone included appropriate history-taking, assessment for shock and dehydration, classification of severity of dehydration and appropriate rehydration therapy, four key recommendations (of which one was a primary trial outcome-accuracy of intravenous fluid presc…	"inpatient paediatric care" (Pg. 2, Background) and "This study was conducted in eight district hospitals purposefully selected to represent typical variations in disease risk and hospital size from four of the eight provinces [in Kenya]" (Pg. 2, Setting) [Not at point of care]	"Paediatric patients with non-bloody diarrhoea" (Pg. 2, Setting)	"reduces inappropriate antibiotic use in the children admitted with non-bloody diarrhoea" (Pg. 2, Background) [i.e. at time of admission]
11	Yadav et al., 2020	"all providers at each site received either the adapted or the enhanced intervention" (pg. 719, Abstract)	"antibiotic-inappropriate ARI diagnosis visits that received an outpatient antibiotic prescription by individual providers" (Pg. 719, Abstract)	"five EDs (UC Davis adult and paediatric ED, Harbor-UCLA adult and pediatric ED, and three CHCO pediatric EDs), and four UCCs (Harbor-UCLA adult UCC and three CHCO pediatric UCCs). [in US]" (Pg. 720, Methods) [Not at point of care]	"antibiotic nonresponsive ARIs" (pg. 720, Methods)	(1) Provider education; Unclear (2) Patient education; Unclear (3) Physician champion: Unclear (4) Departmental feedback: Unclear
