# Supplementary material for: Specifying behavioural and strategy components of de-implementation efforts targeting low-value prescribing practices in secondary health care
Source: Implement Sci Commun. 2024 Aug 7;5:88. doi: 10.1186/s43058-024-00624-6 (PMC11304722; doi:10.1186/s43058-024-00624-6)
Supplement: Supplementary file 2 — Additional file 2. Identification of the intervention elements as coded to the Proctor framework domians for control groups. [file 43058_2024_624_MOESM2_ESM.xlsx]

## Sheet: Sheet1
Identification of the intervention elements as coded to the Proctor framework domians for control groups
Study ID	Citation	Name it	Define it	EPOC classification	Actor	Action	Action target, Specify targets, Level of target (& characteristics)	Action target, Specify targets, Conceptual targets	Action target, Identify unit of analysis	Temporality	Dose	Implementation outcome affected (related to Primary outcomes)	Implementation outcome affected (related to Secondary outcomes)	Justification
2	Franchi et al., 2016	"e-learning for the control arm" (Pg. 55, Intervention)	"The e-learning program for clinicians of the control arm consisted only of a refresher on the basic notions of geriatric pharmacology using Module B as a weapon." (Pg. 55, Intervention)	Interventions targeted at healthcare workers : Educational materials	Unclear	"E-learning was delivered through an interactive web-based platform accessed by a personal identification code and password. A system meant to assess the implementation and completion by clinicians of the elearning training was also set up. An automatic electronic system recorded and rated for each participating clinician the number of access occasions, the time spent on each elearning module, th…	"All physicians in the participating wards" (Pg. 54, Intervention) [individual]	Unclear	"prescriptions at hospital discharge" (Pg. 55, Primary and secondary outcomes) [patient level]	"within 1 month from the start of the study in his/her ward." (Pg. 54, Intervention) [Not at point of care]	Unclear	Not an implementation outcome: "evaluate the effect of an e-learning educational program" (Pg. 53, Abstract)	None of the secondary outcomes are implementation outcomes	"geriatricians developed the Comprehensive Geriatric Assessment (CGA) [11–14], a tool demonstrated to help to prioritize health problems and needs, simplify drug prescription and reduce the risk of drug-related problems [12]. Despite its widespread use, CGA is usually taught in formal courses, while new technologies and teaching methods have scarcely been implemented for this purpose. E-learning …
4	Metlay et al., 2007	"patient educational intervention" (pg. 223	"Waiting room posters [1] and brochures [2] incorporated messages that are part of the CDC’s Get Smart antibiotics campaign (available online at http://www.cdc.gov/drugresistance/community/campaign_info.htm). In addition, a computerized educational module housed on a video kiosk [3] in the waiting room provided information tailored to specific acute respiratory tract infection symptoms... Examina…	Interventions targeted at healthcare workers; Patient-mediated interventions	[1] Unclear [2] Unclear [3] Unclear	[1] Unclear [2] Unclear [3] Unclear	[1] “patient” (P.g. 223, Interventions) [2] “patient” (P.g. 223, Interventions) [3] “patient” (P.g. 223, Interventions)	"...enabling strategies (patient education to reduce antibiotic demand)." (Pg. 223, Interventions)	see above	see above	[1] Unclear [2] Unclear [3] Unclear	Not an implementation outcome: "evaluate the effectiveness of an educational program in hospital emergency departments (EDs) targeting reduction in antibiotic overuse for acute respiratory tract infections" (Pg. 221, Abstract)	None of the secondary outcomes are implementation outcomes	See above
6	Opondo et al., 2011	"partial intervention" (pg. 3, The intervention)	"A partial intervention was delivered to ‘control’ hospitals including: the same [1] 1.5 days didactic training on the use of guidelines as in the full 5.5 days course that was given to 35-40 hospital staff at each site (107 nurses, 6 medical officers and 21 clinical officers in total across the four sites); [2] the clinical practice guidelines and [3] job-aids; and [4] written feedback after con…	[1] Inter-professional education [2] Clinical Practice Guidelines [3] Unclear [4] Audit and feedback	[1] unclear [2] unclear [3] unclear [4] unclear	[1] “the same 1.5 days didactic training on the use of guidelines as in the full 5.5 days course” (Pg. 3, The intervention) [2] Unclear [3] Unclear [4] Unclear	"delivered at the hospital level" (Pg. 2, Objective) [Hospital level]	"it was hoped that by providing a broad set of guidelines, linked to training and an increased emphasis on provision of quality care fostered by the process of supervision and feedback that a wider set of practices might improve." (Pg. 3, The intervention)	"proportions of children receiving antibiotics inappropriately" (Pg. 4, Results) [Patient level]	[1] Unclear [2] Unclear [3] Unclear [4] Unclear	[1] Unclear [2] Unclear [3] Unclear [4] Unclear	Not an implementation outcome: "investigated whether an intervention delivered at the hospital level comprising training health workers on the use of evidence-based guidelines for paediatric care, local facilitation, and external supervision and feedback, would improve the quality of care given to children with specific diagnoses admitted to Kenya’s district hospitals" (pg. 2, Objective)	No Secondary Outcomes	Unclear
11	Yadav et al., 2020	"Adapted Intervention" (Pg. 720, Methods) Stewardship intervention without behavioural nudges)	(1) “Provider education; Educational presentations, electronic reminders of ARI guidelines, Get Smart brochures” (2) “Patient education; CDC Get Smart posters in waiting rooms, discharge handouts” (3) “Physician champion: Designated physician at each site who will lead provider education and be an advocate for antibiotic stewardship” (4) “Departmental feedback: Monthly aggregate of antibiotic pre…	[1] Educational meetings, Reminders, Educational materials [2] Patient-mediated interventions [3] Local opinion leaders [4] Monitoring the performance of the delivery of healthcare	(1) Provider education; "The physician champion led the educational component." (pg. 721, Methods) (2) Patient education; "The physician champion led the educational component." (pg. 721, Methods) (3) Physician champion: N/A (4) Departmental feedback: Unclear	"We used existing CDC Get Smart materials appropriate to the ED and UCC settings (as determined with stakeholder input16) and adapted brochures and other campaign messages for acute care providers" (Pg. 721, Methods)	"all providers at each site received either the adapted or the enhanced intervention" (pg. 719, Abstract) [Individual]	"incorporated social motivation in a positive reinforcement mode (top performer/not top performer)... Behavioural nudges, based on insights from economics and psychology, have the advantage of being designed to improve care decisions without limiting the choices available to physicians" (pg. 728, Discussion)	"ARI diagnosis visits" (Pg. 719, Abstract) [Patient visit level]	(1) Unclear (2) [not at point of care] (3) [not at point of care] (4) [not at point of care]	(1) Provider education; Unclear (2) Patient education; Unclear (3) Physician champion: Unclear (4) Departmental feedback: “Monthly” (pg. 722, Methods, Table 1)	Not an implementation outcome: "We evaluate the comparative effectiveness of an antibiotic stewardship intervention adapted for acute care ambulatory settings (adapted intervention) to a stewardship intervention that additionally incorporates behavioral nudges (enhanced intervention) in reducing inappropriate prescriptions" (pg. 719, Abstract)	No secondary Outcomes	"Considerable evidence from economic theory and research in other clinical areas suggests that adding a package of feedback, nudges, and peer comparisons could dramatically improve prescribing outcomes. Our investigative team previously showed that relatively simple interventions, grounded in behavioral economics and decision science, that leverage accountability and social norms, can reduce unne…
