# Supplementary material for: Specifying behavioural and strategy components of de-implementation efforts targeting low-value prescribing practices in secondary health care
Source: Implement Sci Commun. 2024 Aug 7;5:88. doi: 10.1186/s43058-024-00624-6 (PMC11304722; doi:10.1186/s43058-024-00624-6)
Supplement: Supplementary file 3 — Additional file 3. Identification of the behavioural elements as coded to the AACTT framework domians for strategy arms. [file 43058_2024_624_MOESM3_ESM.xlsx]

## Sheet: Sheet1
Identification of the behavioural elements as coded to the AACTT framework domians for strategy arms
Study ID	Citation	Actor	Action	Context	Target	Time
1	Daley et al., 2018	"physicians" (Pg. 815, Intervention)	"reduce antibiotic treatment of asymptomatic bacteriuria" (pg. 814, Abstract)	"2 tertiary-care academic hospitals in St John’s, Newfoundland, Canada. The Health Sciences Center (346 acutecare beds) provides medicine, pediatric and surgery inpatient services, critical care, cardiac surgery, neurosurgery, plastic surgery, burn treatment, obstetrics/gynecology, and acute psychiatry. St Clare’s Mercy Hospital (205 acute-care beds) provides medicine and surgical inpatient servi…	"Nonpregnant, Noncatheterized Inpatients" (pg. 814, Title)	Unclear
2	Franchi et al., 2016	"All physicians in the participating wards" (Pg. 54, Intervention)	"drug prescription in older patients hospitalized in internal medicine and geriatric wards" (Pg. 54, Introduction)	"Ten internal medicine and ten geriatric wards of Italian hospitals were selected. Among these, ten were academic and ten were not academic wards" (Pg. 54, ward selection) [Not at point of care]	"All patients aged 75 years or over consecutively admitted to the participating wards" (pg. 54, Study population)	Unclear
3	Menya et al., 2015	Unclear	"prescription practices [of artemisinin-based combination therapies]" (pg. 2, Background)	"within the catchment area of the Academic Model Providing Access to Healthcare (AMPATH), which includes 17 districts in the former Western Province and northern Rift Valley Province of Kenya... government-owned health centers… facilities that could confirm suspected malaria by microscopy" (Pg. 2, Methods) [Not at point of care]	"All non-pregnant patients older than 1 year of age who presented to a participating facility and received either a malaria test or artemether-lumefantrine (AL)" (pg. 1, Abstract)	Unclear
4	Metlay et al., 2007	"targeted at clinicians" (Pg. 223, Interventions)	"antibiotic overuse for acute respiratory tract infections" (Pg. 221, Abstract)	"EDs [Emergency Departments] at 8 VA medical centers and 8 non-VA academic medical centers." (Pg. 222, Study Design) and "[in] metropolitan areas [in various] US region (Northeast, South, Midwest, and West)" (Pg. 223, Setting) [Not at point of care]	"patients with upper respiratory tract infections and acute bronchitis evaluated in the ED" (pg. 222, Introduction)	[1] Unclear [2] Unclear [3] Unclear
5	Moja et al., 2019	"Guidance messages were targeted toward attending physicians" (pg. 4, Patient-Specific Guidance)	"primarily targeted prescription medications" (Pg. 2, Introduction)	"internal medicine wards of Vimercate Hospital, a large Italian nonteaching general hospital with an overall capacity of 489 beds that serves a population of approximately 200 000 inhabitants." (pg. 3, Methods) and "when clinicians entered new information or accessed a patient’s EHR" (Pg. 3, CDSS and EHR Integration) [At point of care]	"all patients admitted into the internal medicine wards of the hospital during the course of the trial" (pg. 3, Methods)	"when clinicians entered new information or accessed a patient’s EHR." (pg. 3, CDSS and EHR Integration)
6	Opondo et al., 2011	[1]: "hospital staff at each intervention site (in total 90 nurses, 11 medical officers and 29 clinical officers providing paediatric care referred to here as ‘clinicians’ were trained across the four hospitals)" (Pg. 3, The intervention) [2]: “for all health workers” (pg. 3, The intervention) [3]: “for all health workers” (pg. 3, The intervention) [4]: Unclear [5]: "with senior hospital staff" (…	"inappropriate antibiotic use in the children admitted with non-bloody diarrhoea" (Pg. 2, Background) and "managing non-bloody diarrhoea alone included appropriate history-taking, assessment for shock and dehydration, classification of severity of dehydration and appropriate rehydration therapy, four key recommendations (of which one was a primary trial outcome-accuracy of intravenous fluid presc…	"inpatient paediatric care" (Pg. 2, Background) and "This study was conducted in eight district hospitals purposefully selected to represent typical variations in disease risk and hospital size from four of the eight provinces [in Kenya]" (Pg. 2, Setting) [Not at point of care]	"Paediatric patients with non-bloody diarrhoea" (Pg. 2, Setting)	"reduces inappropriate antibiotic use in the children admitted with non-bloody diarrhoea" (Pg. 2, Background) [i.e. at time of admission]
7	Paul et al., 2006	"Physicians" (Pg. 1240, Methods)	"improve the rate of appropriate antibiotic treatment" (pg. 1239, Introduction)	"Both studies were conducted in Israel (6 wards of internal medicine, 240 beds) at Rabin Medical Center, Beilinson Campus; Germany (2 gastroenterology, 2 nephrology, 2 intensive care wards, 94 beds) at University Hospital of Freiburg; and Italy (3 infectious disease wards, 90 beds) at Universita´ Cattolica del Sacro Cuore School of Medicine, Gemelli Hospital in Rome." (pg. 1239, Introduction) [At…	"patients with microbiologically documented infections" (pg. 1238, Abstract)	"its use was offered to physicians at the time of empirical antibiotic treatment." (Pg. 1240, Methods)
8	Terrell et al., 2009	"emergency medicine faculty and resident physicians" (pg. 1389, Methods)	"prescribing of medications that arepotentially inappropriate for older adults" (Pg. 1389, Methods)	"The Wishard Memorial Hospital is a tax-supported, 450- bed, university-affiliated, urban, public hospital located on the Indiana University Medical Center campus. The Wishard Hospital ED is a Level I Trauma Center with approximately 100,000 annual visits."[USA] (pg. 1389, Methods) [At point of care]	"older adults discharged from the ED" (Pg. 1389, Introduction)	"Decision support was provided only when a physician in the intervention group attempted to prescribe a targeted inappropriate medication for a patient aged 65 and older who was being discharged from the ED" (Pg. 1389, Methods)
9	Terrell et al., 2010	"physician" (pg. 625, Materials and Methods)	"reduce excessive medication dosing for patients with clinically important renal impairment." (Pg. 624, Introduction)	"The Wishard Memorial Hospital is a 450-bed, urban, public hospital on the Indiana University Medical Center campus" (pg. 624, Materials and Methods) [At point of care]	"adult patients (i.e., patients aged 18 years and older) with renal insufficiency who were being discharged home from the ED" (pg. 624, Materials and Methods)	"Decision support was provided when an intervention physician prescribed a targeted medication to a patient whose estimated creatinine clearance level was below the threshold for dosage adjustment for that particular medication" (pg. 625, Materials and Methods)
10	van de Maat et al., 2020	"The tool was available to all treating physicians" (pg. 7, Intervention)	"reduce antibiotic prescription" (Pg. 4, Introduction)	"8 EDs [emergency departments] in The Netherlands" (Pg. 1, Abstract) [At point of care]	"children aged 1–60 months that presented with fever... and cough or dyspnoea as symptoms of potential lower RTI at the EDs" (Pg. 5, Participants)	"The individual predicted risk was calculated after the physician’s clinical assessment of the child and CRP testing, but before the treatment decision was made" (pg. 7, Intervention)
11	Yadav et al., 2019	"all providers at each site received either the adapted or the enhanced intervention" (pg. 719, Abstract)	"antibiotic-inappropriate ARI diagnosis visits that received an outpatient antibiotic prescription by individual providers" (Pg. 719, Abstract)	"five EDs (UC Davis adult and paediatric ED, Harbor-UCLA adult and pediatric ED, and three CHCO pediatric EDs), and four UCCs (Harbor-UCLA adult UCC and three CHCO pediatric UCCs). [in US]" (Pg. 720, Methods) [Not at point of care]	"antibiotic nonresponsive ARIs" (pg. 720, Methods)	(1) Unclear (2) Unclear (3) Unclear (4) Unclear (5) Unclear (6) Unclear
