# Supplementary material for: Specifying behavioural and strategy components of de-implementation efforts targeting low-value prescribing practices in secondary health care
Source: Implement Sci Commun. 2024 Aug 7;5:88. doi: 10.1186/s43058-024-00624-6 (PMC11304722; doi:10.1186/s43058-024-00624-6)
Supplement: Supplementary file 4 — Additional file 4. Identification of the intervention elements as coded to the Proctor framework domians for strategy arms. [file 43058_2024_624_MOESM4_ESM.xlsx]

## Sheet: Sheet1
Identification of the intervention elements as coded to the Proctor framework domians for strategy arms
Study ID	Citation	Name it	Define it	EPOC classification	Actor	Action	Action target, Specify targets, Level of target (& characteristics)	Action target, Specify targets, Conceptual targets	Action target, Identify unit of analysis	Temporality	Dose	Implementation outcome affected (related to Primary outcomes)	Implementation outcome affected (related to Secondary outcomes)	Justification
1	Daley et al., 2018	"modified reporting of positive urine cultures" (pg. 814, Introduction)	"The modified report informed the physician that significant bacterial growth was detected, but bacterial identification and susceptibility information were withheld unless requested. Specimens randomized to the modified report were reported as: “This POSITIVE urine culture may represent asymptomatic bacteriuria or urinary tract infection. If urinary tract infection is suspected clinically, pleas…	Interventions targeted at healthcare workers: Reminders	"One centralized microbiology laboratory performs all testing for the city, reporting ~30 positive urine cultures per day." (Pg. 815, Participants) and "via the electronic health record (Meditech)." (Pg. 815, Intervention)	"Enrolled microbiology laboratory reports were randomized equally into standard report (control) or modified report (intervention) arms before being released to physicians via the electronic health record (Meditech)." (Pg. 815, Intervention)	"released to physicians" (Pg. 815, Intervention) [individual]	Unclear	"proportion of appropriate antibiotic treatment prescribed" (Pg. 815, Outcomes) [patient level]	[infered to be at point of care]	Unclear	Not an implementation outcome: "We hypothesized that modified reporting of positive urine cultures among inpatients would reduce treatment of ASB without increasing untreated UTI, pyelonephritis, bacteremia, or death." (Pg. 814, Introduction)	[1] Adoption/ fidelity, [2] Implementation Cost, all other secondary outcomes are not implemenation outcomes.	"Confronted with positive urine-culture results, physicians often treat without considering the symptom history, especially among inpatients, because urine culture may be submitted by nurses without a physician’s order. A novel approach to laboratory reporting would partially withhold positive culture results, unless the physician specifically contacts the laboratory, based on symptoms. In a nonr…
2	Franchi et al., 2016	"e-learning program teaching CGA [Comprehensive Geriatric Assessment] and basic geriatric pharmacological notions" (pg. 53, abstract)	"delivered to clinicians on the wards randomly assigned to the intervention arm included notions of CGA and geriatric pharmacology, together with training for the use of a third generation assessment instrument (InterRAI Acute Care) [20, 21]. The course on geriatric pharmacology was structured in three main areas and five modules as follows: Area 1: main concepts of CGA (Module A). Area 2: genera…	Interventions targeted at healthcare workers: [1] Educational materials [2] Reminders	"E-learning was delivered through an interactive web-based platform" (Pg. 54, Intervention)	"E-learning was delivered through an interactive web-based platform accessed by a personal identification code and password. A system meant to assess the implementation and completion by clinicians of the elearning training was also set up. An automatic electronic system recorded and rated for each participating clinician the number of access occasions, the time spent on each elearning module, th…	"All physicians in the participating wards" (Pg. 54, Intervention) [individual]	"educational materials that enhance knowledge and performance in comparison" (Pg. 54, Introduction)	"prescriptions at hospital discharge" (Pg. 55, Primary and secondary outcomes) [patient level]	"within 1 month from the start of the study in his/her ward." (Pg. 54, Intervention) [Not at point of care]	Unclear	Not an implementation outcome: "evaluate the effect of an e-learning educational program" (Pg. 53, Abstract)	None of the secondary outcomes are implementation outcomes	"geriatricians developed the Comprehensive Geriatric Assessment (CGA) [11–14], a tool demonstrated to help to prioritize health problems and needs, simplify drug prescription and reduce the risk of drug-related problems [12]. Despite its widespread use, CGA is usually taught in formal courses, while new technologies and teaching methods have scarcely been implemented for this purpose. E-learning …
3	Menya et al., 2015	"facility-directed, performance based incentives" (pg. 4, Incentive Intervention)	"Facilities in the intervention arm received incentive payments based on seven performance indicators…The incentives were designed to foster cooperation between departments (pharmacy, laboratory and clinical care) and none were punitive. Spending of the incentive funds was subject to certain restrictions according to the requirements of the government’s HSSF: they could only be used by the facili…	Targeted financial incentives for health professionals and healthcare organisations: Pay for performance – target payments	"study team" (Pg. 4, Incentive intervention)	"Incentive amounts were calculated and communicated quarterly during routine facility visits. Facilities could earn a maximum of $1,175 USD per quarter (100,000 KSh). This amount was estimated to be approximately equivalent to the amount of money that could be saved if overuse of ACT was curbed. After communication of the incentive amount earned, facilities submitted a budget to use their incenti…	"facility-directed incentives" (Pg. 4, Incentive intervention) [Facility level]	"we used facility-directed incentives rather than payments to individual providers, thereby supporting health system infrastructure and emphasizing the teamwork required across the departments (laboratory, pharmacy, records and clinical services) for good case management." (Pg. 2, Background) and "The incentives were designed to foster cooperation between departments (pharmacy, laboratory and cli…	"1) inappropriate treatment of malaria-negative patients with artemisinin-based combination therapies (ACTs); 2) appropriate treatment of confirmed malaria cases with ACTs; and 3) laboratory testing before treatment with ACTs" (Pg. 2, Background) [1&2=individual and 3=facility level]	"Incentive amounts were calculated and communicated quarterly during routine facility visits." (Pg. 4, Incentive intervention) and "Funds were disbursed for repairs, construction or labor costs. Every effort was made to disburse incentive funds within 4 weeks." (Pg. 4, incentive Intervention) [Not at point of care]	"Incentive amounts were calculated and communicated quarterly during routine facility visits." (Pg. 4, Incentive intervention)	Not an implementation outcome: "trial to measure the impact of facility-directed P4P incentives to improve management of malaria" (Pg. 2, Background)	None of the secondary outcomes are implementation outcomes	"Pay for performance (P4P) programs have generated interest as a mechanism to improve health service delivery and accountability in resource-constrained health systems." (Pg. 1, Abstract) and "Presumptive treatment of fevers with antimalarials is an example of systemically poor provider behavior that may be amenable to change using pay for performance (P4P) incentives. Such extrinsic incentives c…
4	Metlay et al., 2007	"multidimensional educational intervention" (Pg. 223, Interventions)	"The multidimensional educational intervention emphasized principles of judicious antibiotic use for acute respiratory tract infections 5,15,16 and was targeted at clinicians and patients. We based our intervention on the Predisposing, Reinforcing and Enabling Constructs in Educational Diagnosis and Evaluation (PRECEDE) model of behavior change.17 This model emphasizes the inclusion of predisposi…	Interventions targeted at healthcare workers; [1] educational meetings, [2] educational materials, [3] audit and feedback	[1&2] "Clinical leaders were identified at each intervention site" (Pg. 223, Interventions) [3] Unclear	[1]" clinical leaders conducted a variety of one-on one, small-group, and large-group educational sessions in the month preceding the onset of data collection for year 2 in their local ED, [2]using these educational slide sets” (pg. 223, Interventions) [3] Sites were provided with aggregated site-specific data on their use of antibiotics for acute respiratory tract infections in the preinterventi…	"targeted at clinicians" (Pg. 223, Interventions) [Individual]	"We based our intervention on the Predisposing, Reinforcing and Enabling Constructs in Educational Diagnosis and Evaluation (PRECEDE) model of behavior change.17 This model emphasizes the inclusion of predisposing strategies (i.e., increasing provider knowledge about acute respiratory tract infection management), reinforcing strategies (i.e., delivering feedback to providers on past patterns of a…	"proportion of visits for upper respiratory tract infection and acute bronchitis at which an antibiotic was prescribed" (Pg. 224, Primary Data Analysis) [Patient visit level]	[1&2] "in the month preceding the onset of data collection" (pg. 223, Interventions) [3] Unclear	[1] Unclear [2] Unclear [3] Unclear	Not an implementation outcome: "evaluate the effectiveness of an educational program in hospital emergency departments (EDs) targeting reduction in antibiotic overuse for acute respiratory tract infections" (Pg. 221, Abstract)	None of the secondary outcomes are implementation outcomes	"To date, most interventions to reduce unnecessary antibiotic use for acute respiratory tract infections have focused on primary care settings7-9 and have demonstrated that combined patient and clinician educational strategies can successfully reduce the use of antibiotics for acute respiratory tract infections." (Pg. 222, Introduction) and "We based our intervention on the Predisposing, Reinforc…
5	Moja et al., 2019	"Medilogy Decision Support System (MediDSS)." (Page 3, Development of CDSS)	"patient-specific guidance and reminders, including therapeutic suggestions, EBMEDS integrates structured patient data from EHRs using the following controlled vocabularies and code sets: medical history, vital signs, diagnoses (International Classification of Diseases, Ninth Revision), symptoms (International Classification of Primary Care, Second Edition), medications (World Health Organization…	Interventions targeted at healthcare workers: Reminders	"computerized clinical decision support system" (Pg. 1, Abstract)	"To generate patient-specific guidance and reminders, including therapeutic suggestions, EBMEDS integrates structured patient data from EHRs using the following controlled vocabularies and code sets: medical history, vital signs, diagnoses (International Classification of Diseases, Ninth Revision), symptoms (International Classification of Primary Care, Second Edition), medications (World Health …	"attending physicians" (pg. 4, Patient-Specific Guidance) [Individual]	"The use of CDSSs has been proposed as a potential remedy for improving the overall efficiency and quality of health care.5,6 The CDSSs have been reported to encourage better adherence to evidence-based guidelines, improve the use of preventive measures, identify potential risks associated with the prescription of multiple medications, increase the availability of more accurate medical records, a…	"Patients" (pg. 4, Randomisation and Blinding) [patient level]	"Reminders were automatically generated and presented on screen when clinicians entered new information or accessed a patient’s EHR." (pg. 3, CDSS and EHR Integration)[Point of care]	"Reminders were automatically generated and presented on screen when clinicians entered new information or accessed a patient’s EHR." (pg. 3, CDSS and EHR Integration)	Not an implementation outcome: "evaluate the effectiveness of a vendor-based multispecialty CDSS that generates patient-specific reminders based on high-quality point-of-care information services on clinical practice and quality of care in a general hospital" (pg. 2, Background)	None of the secondary outcomes are implementation outcomes	"The arrival of the latest generation of CDSSs on the market represents an opportunity for hospitals equipped with EHRs to adopt CDSSs, implementing literature surveillance systems and evidence appraisal performed by international publishing groups. These systems may better support clinical decision-making across multiple specialties and are accessible at competitive costs." (pg. 2, Introduction)
6	Opondo et al., 2011	"multi-faceted quality improvement intervention" (Pg. 1, Title)	"The full intervention had several components including: [1] the five-and-a-half day theory and practical training (ETAT+) in recommended practices for 30-34 hospital staff at each intervention site (in total 90 nurses, 11 medical officers and 29 clinical officers providing paediatric care referred to here as ‘clinicians’ were trained across the four hospitals); [2] clinical practice guidelines a…	[1] Inter-professional education [2] Clinical Practice Guidelines [3] Educational materials [4] Monitoring performance of delivery of healthcare [5] Managerial supervision [6] Local opinion leaders [7] Audit and feedback	[1] unclear [2] unclear [3] unclear [4] “paediatrician from the study team” (Pg. 3, The intervention) [5] "paediatrician from the study team" (Pg. 3, The intervention) [6] “a local facilitator from among the hospital staff” (pg. 3, The intervention) [7] unclear	[1] “theory and practical training (ETAT+) in recommended practices” (Pg. 3, The intervention) [2] Unclear [3] Unclear [4] “discuss progress in guideline implementation, informed by data from surveys when available” (Pg. 3, The intervention) [5] “identify local strategies for problem-solving” (Pg. 3, The intervention) [6] “to promote guideline implementation” (pg. 3, The intervention) [7] “to ass…	"delivered at the hospital level" (Pg. 2, Objective) [Hospital level] (characteristics identified: gender, age, qualifications and time in role)	"it was hoped that by providing a broad set of guidelines, linked to training and an increased emphasis on provision of quality care fostered by the process of supervision and feedback that a wider set of practices might improve." (Pg. 3, The intervention)	"proportions of children receiving antibiotics inappropriately" (Pg. 4, Results) [Patient level]	[1] unclear [2] unclear [3] unclear [4] “2-3 monthly” (pg. 3, The intervention) [5] unclear [6] “for 18 months” (pg. 3, The intervention) [7] “six monthly” (pg. 3, The intervention)	[1] unclear [2] unclear [3] unclear [4] “2-3 monthly” (pg. 3, The intervention) [5] unclear [6] unclear [7] “six monthly” (pg. 3, The intervention)	Not an implementation outcome: "investigated whether an intervention delivered at the hospital level comprising training health workers on the use of evidence-based guidelines for paediatric care, local facilitation, and external supervision and feedback, would improve the quality of care given to children with specific diagnoses admitted to Kenya’s district hospitals" (pg. 2, Objective)	No Secondary Outcomes	Unclear
7	Paul et al., 2006	"computerized decision support system for antibiotic treatment (TREAT)" (pg. 1238, Abstract)	"TREAT recommends treatment by highlighting the three top-rank antibiotic regimens, with the highest cost-benefit difference, including no antibiotic treatment" (Pg. 1239, Methods)	Interventions targeted at healthcare workers: Reminders	"The TREAT system was installed in intervention wards" (Pg. 1240, Methods), Intervention design: "We [Authors] built a computerized decision support system" (Pg. 1238, Abstract)	"Input to the system includes variables that significantly influence pathogen probabilities (either infection probability or pathogen distribution) and are available at the time empirical treatment is prescribed. These include patient demography, background conditions, devices (e.g. presence of catheter), vital signs, laboratory tests, symptoms and signs relevant to infection, and available radio…	"Physicians" (Pg. 1240, Methods) [Inividual]	Unclear	"The primary outcome was assessed among patients with microbiologically documented infections (MDI) deemed clinically significant" (Pg. 1239, Outcomes) [Patient level]	"its use was offered to physicians at the time of empirical antibiotic treatment." (Pg. 1240, Methods) [Point of care]	Unclear	Not an implementation outcome: "We then assessed the effect of TREAT on the management of inpatients in these sites in a cluster randomized controlled trial." (Pg. 1239, Introduction)	None of the secondary outcomes are implementation outcomes	Unclear
8	Terrell et al., 2009	"computer assisted decision support" (pg. 1388, Abstract)	"They limited the recommended medications to those on the formulary at Wishard. The right column of the supplemental table lists the therapies that were suggested in place of each inappropriate medication. For most, the recommendations varied according to the indication for prescribing the medication. Some medications had specific doses or durations of therapy recommended" (pg. 1389, Randomisatio…	Interventions targeted at healthcare workers: Reminders	"computer-assisted" (Pg. 1389, Randomisation and Intervention), Intervention design: "An expert panel of two doctors of pharmacy, two physician information technology experts, three geriatricians, and three emergency physicians participated in the design of the intervention" (pg. 1389, Methods)	"The expert panel chose to target nine high-use and high-impact potentially inappropriate medications... then identified safer substitute therapies for each targeted inappropriate medication. They limited the recommended medications to those on the formulary at Wishard. The right column of the supplemental table lists the therapies that were suggested in place of each inappropriate medication." (…	"emergency medicine faculty and resident physicians" (pg. 1389, Methods) [Individual] (characteristics identified: gender, job status and time since training)	"Known characteristics of effective descision support, such as fitting the decision support into the user’s workflow and offering alternatives to the targeted potentially inappropriate medications, were implemented" (pg. 1389, Methods)	"ED visits" (Pg. 1388, Abstract) [Patient visit level]	"Decision support was provided only when a physician in the intervention group attempted to prescribe a targeted inappropriate medication for a patient aged 65 and older who was being discharged from the ED" (Pg. 1389, Methods) [Point of care]	Unclear	Not an implementation outcome: "evaluate the effectiveness of computerassisted decision support in reducing potentially inappropriate prescribing to older adults." (Pg. 1388, Abstract)	[1] Not an implementation outcome, [2] Feasibility	"Computer-assisted decision support has been found to significantly improve physician performance and clinical practice in approximately two-thirds of trials.21,22 Decision support that is linked to computerized physician order entry has been shown to improve quality of care in the inpatient environment.23–25 and the outpatient clinic setting" (pg. 1389, Introduction)
9	Terrell et al., 2010	" decision support in a computerized physician order entry system" (Pg. 623, Abstract)	"The intervention was computerized decision support designed to facilitate the appropriate dosing of medications for adult patients (ie, patients aged 18 years and older) with renal insufficiency who were being discharged home from the ED...The decision support system estimated creatinine clearance level with the Cockcroft-Gault equation...Decision support was provided when an intervention physic…	Interventions targeted at healthcare workers: Reminders	"computerized physician order entry system" (pg. 623, Abstract), Intervention design: "an expert panel that included 2 pharmacists (DPharm), 3 geriatricians, 2 physician information technology experts, a biostatistician, and 3 emergency physicians" (pg. 624, Materials and Methods)	"The expert panel then developed appropriate dosing regimens (both dose and frequency) for the targeted medications and defined excessive dosing for each medication according to the patient’s estimated creatinine clearance level. To accomplish these objectives, the panel used guidelines from an electronic medication database,1 with modifications based on their training and experience." (pg. 623, …	"Decision support was provided when an intervention physician prescribed a targeted medication" (pg. 625, Intervention) [individual] (characteristics identified: gender, job status and time since training)	Unclear	"proportion of ED visits by older adults that resulted in one or more prescriptions for a targeted inappropriate medication" (Pg. 1390, Outcomes) [Patient visit level]	"The decision support was designed to trigger when an intervention physician attempted to prescribe a medication and the patient’s estimated creatinine clearance level was below the threshold to adjust the medication" (Pg. 625, Intervention) [Point of care]	"The decision support was designed to trigger when an intervention physician attempted to prescribe a medication and the patient’s estimated creatinine clearance level was below the threshold to adjust the medication" (Pg. 625, Intervention)	Not an implementation outcome: "to examine, in a randomized, controlled fashion, the extent to which computerized decision support in an ED enhances the safety of prescribing to patients with renal disease." (pg. 624, Materials and Methods)	No secondary Outcomes	"We recently reported the first study to test the use of computer-assisted decision support in an emergency department (ED) and found that decision support significantly reduced prescribing of potentially unsafe medications to older ED patients." (pg. 623, Introduction) [reference to own work]
10	van de Maat et al., 2020	"a validated clinical prediction model (Feverkidstool) was implemented as a decision rule guiding antibiotic prescription" (Pg. 6, Intervention)	"predefined decision thresholds that would guide antibiotic treatment decisions, balancing positive and negative likelihood ratios and the consequences of over- and undertreatment" (pg. 6, Intervention)	Interventions targeted at healthcare workers: Reminders	Unclear of provider but, Intervention design: "We [authors] predefined decision thresholds that would guide antibiotic treatment decisions." (pg. 6, Intervention)	"We predefined decision thresholds that would guide antibiotic treatment decisions, balancing positive and negative likelihood ratios and the consequences of over- and undertreatment [12,19]. The intervention was a decision-rule-based treatment strategy for all children with suspected lower RTI in the ED, with a differential effect on risk groups." (pg. 6, Intervention)	"physicians" (pg. 7, Intervention) [Individual]	Unclear	"antibiotic prescription at ED discharge" (Pg. 7, Outcomes) [Patient]	"Decision support was provided when an intervention physician prescribed a targeted medication to a patient whose estimated creatinine clearance level was below the threshold for dosage adjustment for that particular medication" (pg. 625, Materials and Methods) [Point of care]	Unclear	Not an implementation outcome: "Primary outcomes were antibiotic prescription at ED discharge (yes/no) and strategy failure within 7 days after the initial ED visit (yes/no)" (Pg. 7, Outcomes)	[1] Fidelity [2] Not an implemtentation outcome	"In the absence of a gold standard for diagnosing bacterial pneumonia, we need to improve the clinical detection rate of those children who may benefit most from antibiotic treatment of bacterial pneumonia. Clinical prediction models combining clinical characteristics and biomarkers may improve the identification of children who will benefit from antibiotic treatment for community-acquired pneumo…
11	Yadav et al., 2019	"stewardship intervention that additionally incorporates behavioral nudges (enhanced intervention)." (Pg. 719, Abstract)	(1) “Provider education; Educational presentations, electronic reminders of ARI guidelines, Get Smart brochures” (2) “Patient education; CDC Get Smart posters in waiting rooms, discharge handouts” (3) “Provider commitment-enhanced patient education; Personalized posters in examination rooms including modified Get Smart content directed at patients, enhanced with clinicians’ photos and signed publ…	[1] Educational meetings, Reminders, Educational materials [2] Patient-mediated interventions [3] Patient-mediated interventions [4] Local opinion leaders [5] Monitoring the performance of the delivery of healthcare [6] Audit and Feedback	(1) Provider education: "The physician champion led the educational component.”(pg. 721, Methods) (2) Patient education: “The physician champion led the educational component.” (pg. 721, Methods) (3) Provider commitment-enhanced patient education: Unclear (4) Physician champion: N/A (5) Departmental feedback: "sent by the local clinical champion at each site" (pg. 723, Methods) (6) Peer compariso…	(1) Provider education: Unclear (2) Patient education: Unclear (3) Provider commitment-enhanced patient education; “Posters were signed by clinicians to remind both patients and providers of the site’s commitment to appropriately prescribe antibiotics…Additional physician and advanced care practitioner commitment modes such as signing a commitment log and wearing visible flair” (pg. 723, Methods)…	"all providers at each site received either the adapted or the enhanced intervention" (pg. 719, Abstract) [Individual]	"incorporated social motivation in a positive reinforcement mode (top performer/not top performer)... Behavioural nudges, based on insights from economics and psychology, have the advantage of being designed to improve care decisions without limiting the choices available to physicians" (pg. 728, Discussion)	"ARI diagnosis visits" (Pg. 719, Abstract) [Patient visit level]	(1) Unclear (2) [infered as not at point of care] (3) [infered as not at point of care] (4) [infered as not at point of care] (5) [infered as not at point of care] (6) [infered as not at point of care]	(1) Provider education: Unclear (2) Patient education: Unclear (3) Provider commitment-enhanced patient education; Unclear (4) Physician champion: N/A (5) Departmental feedback: “Monthly” (pg. 722, Methods, Table 1) (6) Peer comparison: “Monthly” (pg. 722, Methods, Table 1)	Not an implementation outcome: "We evaluate the comparative effectiveness of an antibiotic stewardship intervention adapted for acute care ambulatory settings (adapted intervention) to a stewardship intervention that additionally incorporates behavioral nudges (enhanced intervention) in reducing inappropriate prescriptions" (pg. 719, Abstract)	No secondary Outcomes but reported on participants attitudes, knowledge towards antibiotic resistance (litte change before and after intervention)	"Considerable evidence from economic theory and research in other clinical areas suggests that adding a package of feedback, nudges, and peer comparisons could dramatically improve prescribing outcomes. Our investigative team previously showed that relatively simple interventions, grounded in behavioral economics and decision science, that leverage accountability and social norms, can reduce unne…
