# Supplementary material for: Specifying behavioural and strategy components of de-implementation efforts targeting low-value prescribing practices in secondary health care
Source: Implement Sci Commun. 2024 Aug 7;5:88. doi: 10.1186/s43058-024-00624-6 (PMC11304722; doi:10.1186/s43058-024-00624-6)
Supplement: Supplementary file 5 — Additional file 5. Identification of the new 'Interactions' component for strategy and control arms. [file 43058_2024_624_MOESM5_ESM.xlsx]

## Sheet: Sheet1
Identification of the the new 'Interactions' component for strategy and control arms
Study ID	Citation	Interactions (intervention arm)	Interactions (Active control)
1	Daley et al., 2018	"If urinary tract infection is suspected clinically, please call the microbiology laboratory at [phone] between 0900 to 2300, or the microbiology technologist on-call at [phone] at night, for identification and susceptibility results. If a request was received, the complete report was immediately provided in the electronic health record." (Pg. 815, Intervention)	n/a
2	Franchi et al., 2016	[1] Educational materials: "Every clinician had to finish his/her e-learning program within 1 month from the start of the study in his/her ward." (Pg. 54, Intervention) [2] Reminders: unclear	Unclear
3	Menya et al., 2015	Unclear	n/a
4	Metlay et al., 2007	[1] educational meetings: unclear [2] educational materials: unclear [3] audit and feedback: unclear	[1] Unclear [2] Unclear [3] Unclear
5	Moja et al., 2019	"Reminders were automatically generated and presented on screen when clinicians entered new information or accessed a patient’s EHR" (Pg. 3, CDSS and EHR Integration)	n/a
6	Opondo et al., 2011	[1] Inter-professional education: unclear [2] Clinical Practice Guidelines: "managing non-bloody diarrhoea alone included appropriate history-taking, assessment for shock and dehydration, classification of severity of dehydration and appropriate rehydration therapy" (Pg. 2, The intervention) [3] Educational materials: unclear [4] Monitoring performance of delivery of healthcare: unclear [5] Manag…	[1] Unclear [2] Unclear [3] Unclear [4] Unclear
7	Paul et al., 2006	"Physicians were asked to inspect TREAT’s result interface, but the final choice of antibiotic treatment was theirs." (Pg. 1240, Methods)	n/a
8	Terrell et al., 2009	"The prescriber had the option to order a recommended alternative therapy or to reject the recommendations by selecting promethazine [for example] from the menu." (pg. 1389, Methods)	n/a
9	Terrell et al., 2010	"The physician could then either accept or reject the decision support’s recommendation." (Pg. 625, Materials and Methods)	n/a
10	van de Maat et al., 2020	Unclear	n/a
11	Yadav et al., 2019	[1] Educational meetings, Reminders, Educational materials: unclear [2] Patient-mediated interventions: unclear [3] Patient-mediated interventions: unclear [4] Local opinion leaders: unclear [5] Monitoring the performance of the delivery of healthcare: unclear [6] Audit and Feedback: unclear	(1) Provider education; Unclear (2) Patient education; Unclear (3) Physician champion: N/A (4) Departmental feedback: Unclear
